# Supplementary material for: Experiment and analysis on the heterogeneity of CO2 adsorption-transport by microrocks in coal matrix
Source: PLoS One. 2025 Mar 6;20(3):e0314162. doi: 10.1371/journal.pone.0314162 (PMC11884708; doi:10.1371/journal.pone.0314162)
Supplement: S1 Text — (XLSX) [file pone.0314162.s001.xlsx]

## Sheet: Sheet1
2.5	1.19479	1.20517	1.18767
7.5	1.19179	1.20401	1.19007
12.5	1.19228	1.20272	1.19799
17.5	1.19333	1.20474	1.19824
22.5	1.19228	1.20308	1.20052
27.5	1.19995	1.20934	1.19093
