# Supplementary material for: Experiment and analysis on the heterogeneity of CO2 adsorption-transport by microrocks in coal matrix
Source: PLoS One. 2025 Mar 6;20(3):e0314162. doi: 10.1371/journal.pone.0314162 (PMC11884708; doi:10.1371/journal.pone.0314162)
Supplement: S2 Text — Liquid nitrogen and mercury intrusion test curves of coal samples (a) Liquid nitrogen test curve. Liquid nitrogen and mercury intrusion test curves of coal samples (b) Mercury intrusion test curve. (ZIP) [file pone.0314162.s002.zip]

Archive with 2 entries (2 files):
- S2a_Text.xlsx
- S2b_Text.xlsx
