# Supplementary material for: Experiment and analysis on the heterogeneity of CO2 adsorption-transport by microrocks in coal matrix
Source: PLoS One. 2025 Mar 6;20(3):e0314162. doi: 10.1371/journal.pone.0314162 (PMC11884708; doi:10.1371/journal.pone.0314162)
Supplement: S2 Text — Liquid nitrogen and mercury intrusion test curves of coal samples (a) Liquid nitrogen test curve. Liquid nitrogen and mercury intrusion test curves of coal samples (b) Mercury intrusion test curve. (ZIP) [file pone.0314162.s002.zip › S2b_Text.xlsx]

## Sheet: Sheet1
0.00346	0	206.781	0.02652	0.00346	0	206.767	0.06582
0.01368	0.01612	188.187	0.02632	0.01368	0.03012	188.194	0.06482
0.02056	0.01704	144.856	0.02602	0.02056	0.03171	143.874	0.06379
0.02745	0.01757	110.408	0.02582	0.02744	0.03261	109.572	0.06313
0.03777	0.01807	85.5083	0.02562	0.03777	0.03343	85.5191	0.06204
0.04121	0.0182	66.2634	0.02553	0.04122	0.03362	66.2426	0.06146
0.05151	0.01851	50.421	0.02548	0.0515	0.03413	50.374	0.06043
0.05837	0.01865	39.3395	0.02532	0.05839	0.03437	39.3772	0.05953
0.07213	0.01891	29.7263	0.02524	0.07209	0.03479	29.7077	0.05836
0.08945	0.01914	22.7856	0.02518	0.08948	0.03518	22.7786	0.05755
0.11003	0.01935	17.9686	0.025	0.11005	0.03552	17.9196	0.05653
0.1236	0.01945	13.7922	0.02494	0.12381	0.03571	13.8054	0.05564
0.1243	0.01946	10.3577	0.02487	0.13757	0.03587	10.354	0.05493
0.13756	0.01956	8.28235	0.02478	0.17203	0.03621	8.28867	0.05439
0.17204	0.01975	6.21	0.02463	0.20651	0.03652	6.15123	0.05358
0.20651	0.01995	4.83829	0.02455	0.2581	0.0367	4.84475	0.0529
0.25555	0.02006	3.45631	0.0244	0.32465	0.03687	3.44402	0.05198
0.325	0.02021	2.76585	0.02435	0.39008	0.03702	2.78137	0.05162
0.3925	0.02031	2.08378	0.02426	0.49223	0.03725	2.08001	0.05121
0.49486	0.02044	1.67186	0.02419	0.5903	0.0375	1.67065	0.05072
0.59416	0.02059	1.3243	0.02401	0.7702	0.03785	1.32695	0.05014
0.76616	0.02074	1.01613	0.02391	0.93765	0.03813	1.01717	0.04994
0.94203	0.02087	0.77346	0.0238	1.19067	0.03852	0.76702	0.04935
1.20994	0.02107	0.57425	0.02351	1.22106	0.03857	0.60816	0.04918
1.22028	0.02107	0.43292	0.02326	1.25645	0.03862	0.4707	0.04872
1.33421	0.02113	0.36689	0.02316	1.33812	0.0387	0.3374	0.04807
1.48634	0.02121	0.20614	0.02293	1.49627	0.03889	0.20559	0.04705
1.84748	0.02136	0.12333	0.02266	1.83598	0.03923
2.25132	0.02149			2.2521	0.03953
2.88464	0.02164			2.87415	0.03991
3.56478	0.02179			3.58985	0.04025
4.39457	0.02189			4.39348	0.04055
5.49889	0.02201			5.50823	0.0409
6.82071	0.02212			6.82188	0.04123
8.26125	0.02224			8.27105	0.04155
10.3248	0.02232			10.3194	0.04192
11.7	0.02235			11.6929	0.04214
12.3055	0.02237			12.3827	0.04226
12.3925	0.02238			13.0801	0.04236
13.0767	0.0224			16.1946	0.04286
16.1722	0.02252			19.9569	0.0435
19.9504	0.02269			24.7633	0.04415
24.7697	0.0228			30.9717	0.04496
30.9733	0.02295			38.5515	0.04591
38.5723	0.02311			47.5099	0.04707
47.5276	0.02337			59.2306	0.04847
59.2435	0.02357			73.0221	0.05021
73.0203	0.02386			90.9528	0.0528
90.9417	0.0243			101.976	0.05475
101.964	0.02458			112.996	0.05681
113.014	0.02483			125.401	0.05903
119.209	0.025			137.82	0.06101
123.844	0.02514			172.348	0.06407
124.55	0.02519			206.767	0.06582
137.836	0.02546
172.345	0.02603
206.781	0.02652
