# Supplementary material for: Experiment and analysis on the heterogeneity of CO2 adsorption-transport by microrocks in coal matrix
Source: PLoS One. 2025 Mar 6;20(3):e0314162. doi: 10.1371/journal.pone.0314162 (PMC11884708; doi:10.1371/journal.pone.0314162)
Supplement: S3 Text — Specific surface area and pore volume of coal samples (a) Specific surface area. Specific surface area and pore volume of coal samples (b) Pore volume. (ZIP) [file pone.0314162.s003.zip]

Archive with 2 entries (2 files):
- S2b_Text.xlsx
- S3a_Text.xlsx
