# Supplementary material for: Experiment and analysis on the heterogeneity of CO2 adsorption-transport by microrocks in coal matrix
Source: PLoS One. 2025 Mar 6;20(3):e0314162. doi: 10.1371/journal.pone.0314162 (PMC11884708; doi:10.1371/journal.pone.0314162)
Supplement: S4 Text — Relationship between CO2 concentration and injection time in different slices under different pressures (a) 1.0MPa. Relationship between CO2 concentration and injection time in different slices under different pressures (b) 2.0MPa. Relationship between CO2 concentration and injection time in different slices under different pressures (c) 3.0MPa. Relationship between CO2 concentration and injection time in different slices under different pressures (d) 4.0MPa. (ZIP) [file pone.0314162.s004.zip]

Archive with 4 entries (4 files):
- S4c_Text.xlsx
- S4d_Text.xlsx
- S4a_Text.xlsx
- S4b_Text.xlsx
