# Supplementary material for: Experiment and analysis on the heterogeneity of CO2 adsorption-transport by microrocks in coal matrix
Source: PLoS One. 2025 Mar 6;20(3):e0314162. doi: 10.1371/journal.pone.0314162 (PMC11884708; doi:10.1371/journal.pone.0314162)
Supplement: S4 Text — Relationship between CO2 concentration and injection time in different slices under different pressures (a) 1.0MPa. Relationship between CO2 concentration and injection time in different slices under different pressures (b) 2.0MPa. Relationship between CO2 concentration and injection time in different slices under different pressures (c) 3.0MPa. Relationship between CO2 concentration and injection time in different slices under different pressures (d) 4.0MPa. (ZIP) [file pone.0314162.s004.zip › S4c_Text.xlsx]

## Sheet: Sheet1
0	0	0	0	0	0	0
5	3.31933	2.69635	2.318	2.0918	1.525	1.09021
25	7.42076	5.93265	4.946	4.446	3.8946	3.242
50	9.83312	8.2095	7.2482	6.482	5.567	5.142
70	11.0129	9.5212	8.71	7.8501	6.749	6.28
100	12.2705	10.9233	10.1522	9.222	8.1693	7.766
130	13.1376	11.9548	11.13	10.2823	9.3602	8.978
150	13.5205	12.3923	11.6374	10.9187	9.84051	9.46837
