# Supplementary material for: Experiment and analysis on the heterogeneity of CO2 adsorption-transport by microrocks in coal matrix
Source: PLoS One. 2025 Mar 6;20(3):e0314162. doi: 10.1371/journal.pone.0314162 (PMC11884708; doi:10.1371/journal.pone.0314162)
Supplement: S4 Text — Relationship between CO2 concentration and injection time in different slices under different pressures (a) 1.0MPa. Relationship between CO2 concentration and injection time in different slices under different pressures (b) 2.0MPa. Relationship between CO2 concentration and injection time in different slices under different pressures (c) 3.0MPa. Relationship between CO2 concentration and injection time in different slices under different pressures (d) 4.0MPa. (ZIP) [file pone.0314162.s004.zip › S4d_Text.xlsx]

## Sheet: Sheet1
0	0	0	0	0	0	0
5	4.31933	3.59635	2.918	2.4918	1.925	1.49021
25	8.42076	6.93265	5.946	5.346	4.5946	4.142
50	10.8331	9.4095	8.482	7.682	6.967	6.442
70	12.2129	10.8212	10.01	9.201	8.649	7.9
100	13.5705	12.333	11.522	10.922	10.2693	9.66
130	14.5376	13.4955	12.63	12.0823	11.5602	10.778
150	15.0292	13.92	13.2057	12.7559	12.0967	11.3822
