# Supplementary material for: Experiment and analysis on the heterogeneity of CO2 adsorption-transport by microrocks in coal matrix
Source: PLoS One. 2025 Mar 6;20(3):e0314162. doi: 10.1371/journal.pone.0314162 (PMC11884708; doi:10.1371/journal.pone.0314162)
Supplement: S4 Text — Relationship between CO2 concentration and injection time in different slices under different pressures (a) 1.0MPa. Relationship between CO2 concentration and injection time in different slices under different pressures (b) 2.0MPa. Relationship between CO2 concentration and injection time in different slices under different pressures (c) 3.0MPa. Relationship between CO2 concentration and injection time in different slices under different pressures (d) 4.0MPa. (ZIP) [file pone.0314162.s004.zip › S4b_Text.xlsx]

## Sheet: Sheet1
0	0	0	0	0	0	0
5	2.51933	1.79635	1.618	1.3918	1.1525	0.89021
25	5.42076	4.33265	3.646	3.146	2.6946	2.2742
50	7.83312	6.5095	5.6482	4.9482	4.23867	3.642
70	9.3129	7.9212	7.01	6.2501	5.149	4.48
100	10.5705	9.3233	8.522	7.622	6.493	5.666
130	11.5376	10.3548	9.53	8.823	7.60602	6.6878
150	12.0017	10.8187	10.1595	9.49495	8.2403	7.10792
