# Supplementary material for: Experiment and analysis on the heterogeneity of CO2 adsorption-transport by microrocks in coal matrix
Source: PLoS One. 2025 Mar 6;20(3):e0314162. doi: 10.1371/journal.pone.0314162 (PMC11884708; doi:10.1371/journal.pone.0314162)
Supplement: S5 Text — (XLSX) [file pone.0314162.s005.xlsx]

## Sheet: Sheet1
2.5	9.81	12.0017	13.5205	15.0292
7.5	8.957	10.8187	12.3923	13.92
12.5	8.374	10.1595	11.6374	13.2057
17.5	7.74	9.49495	11.2919	12.9559
22.5	6.70016	8.2403	9.84051	12.2966
27.5	5.24992	7.10792	9.46837	11.3822
