# Supplementary material for: Experiment and analysis on the heterogeneity of CO2 adsorption-transport by microrocks in coal matrix
Source: PLoS One. 2025 Mar 6;20(3):e0314162. doi: 10.1371/journal.pone.0314162 (PMC11884708; doi:10.1371/journal.pone.0314162)
Supplement: S6 Text — (XLSX) [file pone.0314162.s006.xlsx]

## Sheet: Sheet1
0	0	0	0	0	0	0
1	9.81	8.957	8.374	7.74	6.70016	5.24992
2	12.8017	11.1871	10.3595	9.49495	8.6403	7.5792
3	14.152	12.5923	11.9374	11.2919	10.4051	9.46837
4	15.0292	13.9247	13.574	12.9559	12.2966	11.3822
