# Supplementary material for: Experiment and analysis on the heterogeneity of CO2 adsorption-transport by microrocks in coal matrix
Source: PLoS One. 2025 Mar 6;20(3):e0314162. doi: 10.1371/journal.pone.0314162 (PMC11884708; doi:10.1371/journal.pone.0314162)
Supplement: S8 Text — (XLSX) [file pone.0314162.s008.xlsx]

## Sheet: Sheet1
1.16386	5.44923	1.163	0	1.20006	2.95478	1.19889	0	1.15778	0.70638	1.15778	0.14108
1.16485	3.98724	1.16386	0	1.20103	4.4964	1.20006	0	1.15905	0.70638	1.15905	0.14108
1.16582	5.44923	1.16485	-0.16026	1.20261	6.03803	1.20114	0	1.16019	0	1.16019	0.14108
1.16657	4.78469	1.16582	0.32051	1.20369	10.6629	1.20198	-0.1544	1.16223	0.70638	1.16223	-0.28215
1.16734	4.78469	1.16657	-0.16026	1.20453	15.1593	1.20358	0.12867	1.16415	0.70638	1.16415	0.14108
1.16885	8.63902	1.16734	0.16026	1.20592	23.5098	1.20453	0.12867	1.16516	6.2397	1.16516	0.39972
1.16949	15.6831	1.1683	0.32051	1.20676	22.7389	1.2057	0.28307	1.16669	2.70779	1.16669	0.28215
1.17026	12.6263	1.16927	0.32051	1.20782	40.2107	1.20676	0.59187	1.16809	11.0666	1.16809	0.14108
1.17134	15.6831	1.17024	0.32051	1.20879	31.0894	1.20782	1.05507	1.16975	20.1319	1.16975	0.39972
1.17231	15.6831	1.17154	0.32051	1.21007	53.186	1.20888	1.36387	1.17102	22.9574	1.17102	0.39972
1.17295	37.7459	1.17198	0.61432	1.21102	63.8489	1.20985	1.51827	1.17242	32.729	1.17242	1.1051
1.17383	45.5874	1.17284	1.09509	1.21197	82.8623	1.21102	2.26454	1.17345	32.0226	1.17345	1.66941
1.17491	51.1696	1.17394	1.57585	1.21303	99.5632	1.21197	3.34534	1.17446	60.5133	1.17446	2.35128
1.17566	68.4476	1.17469	1.73611	1.21431	147.354	1.21292	4.40041	1.17625	58.5119	1.17625	2.49236
1.17654	94.3647	1.17566	2.05662	1.21515	153.52	1.21409	6.07308	1.17713	80.0565	1.17713	3.33882
1.1774	103.004	1.17663	2.8312	1.21634	148.895	1.21515	7.30829	1.17892	118.319	1.17892	4.86715
1.17825	100.611	1.17718	4.2735	1.2174	204.394	1.21612	8.82656	1.1798	119.025	1.1798	5.83118
1.17913	117.092	1.17815	5.20833	1.21835	232.528	1.2174	10.808	1.18159	192.136	1.18159	8.0649
1.17988	147.794	1.17922	6.30342	1.21941	237.025	1.21824	13.227	1.18273	222.863	1.18273	10.134
1.18096	168.262	1.17988	7.1047	1.22047	296.377	1.2193	15.5172	1.18389	226.277	1.18389	12.6499
1.18173	169.059	1.18096	9.00107	1.22153	263.618	1.22058	18.7082	1.18529	309.866	1.18529	15.2833
1.1827	170.654	1.18151	9.80235	1.2225	322.97	1.22153	21.1529	1.18656	320.344	1.18656	18.7632
1.18323	201.223	1.18259	11.5385	1.22345	357.143	1.22281	24.807	1.18783	360.019	1.18783	22.5253
1.18444	194.976	1.18312	13.7286	1.22462	381.423	1.22367	28.6155	1.1891	366.965	1.1891	25.8641
1.18519	249.203	1.18411	15.1709	1.22579	368.577	1.22462	31.9609	1.19063	388.51	1.19063	30.1669
1.18594	245.348	1.18508	17.3611	1.22685	389.774	1.22568	35.615	1.19177	426.89	1.19177	34.4933
1.18682	261.031	1.18572	19.1239	1.22791	386.048	1.22685	39.7066	1.19307	463.033	1.19307	38.3729
1.18767	253.987	1.1866	21.6346	1.22899	392.086	1.22771	44.1328	1.1946	396.868	1.1946	42.8404
1.18864	293.993	1.18746	24.4925	1.23005	372.302	1.22888	47.7869	1.19561	345.42	1.19561	46.2967
1.18952	322.302	1.18864	27.0032	1.23132	439.234	1.23005	51.2867	1.19714	375.324	1.19714	49.9177
1.19038	336.523	1.1893	30.3419	1.23217	377.698	1.231	55.8415	1.19841	371.085	1.19841	53.8208
1.19135	363.238	1.19016	33.1731	1.23301	334.275	1.23184	59.2126	1.19981	350.247	1.19981	57.0186
1.19212	331.738	1.19102	36.0043	1.2342	359.455	1.23312	62.4035	1.20108	325.877	1.20108	60.6395
1.19287	301.834	1.19201	38.8622	1.23537	324.512	1.23429	66.5208	1.20261	297.269	1.20261	63.273
1.19373	342.77	1.19265	41.3996	1.23643	298.561	1.23526	69.403	1.20388	281.964	1.20388	66.1886
1.19472	312.865	1.19373	44.8718	1.23738	268.243	1.23632	72.5939	1.20517	256.181	1.20517	68.8455
1.19558	282.297	1.19472	47.2222	1.23865	243.962	1.23738	75.4761	1.20644	265.246	1.20644	71.7611
1.19633	292.398	1.19536	49.7596	1.2395	207.477	1.23865	77.9207	1.20771	260.419	1.20771	73.9948
1.19709	291.733	1.19644	51.8162	1.24056	176.259	1.23971	80.211	1.20911	231.811	1.20911	76.6283
1.19817	216.241	1.19709	54.8077	1.24164	204.394	1.24067	81.7293	1.21025	225.571	1.21025	78.5798
1.19903	261.829	1.19795	56.5438	1.24259	165.596	1.24153	83.7108	1.21165	194.961	1.21165	80.79
1.2	216.241	1.1987	58.9209	1.24376	139.003	1.24259	85.229	1.21294	193.548	1.21294	82.4594
1.20077	214.646	1.19989	60.8173	1.24482	151.208	1.24376	86.7473	1.21447	173.417	1.21447	84.1288
1.20174	187.932	1.20077	62.7137	1.24577	114.723	1.24482	88.42	1.21574	156.699	1.21574	85.7983
1.20251	199.761	1.20174	64.7703	1.24694	104.83	1.24598	89.3464	1.21688	144.102	1.21688	87.3266
1.20337	179.293	1.2024	66.3461	1.24802	99.5632	1.24694	90.5558	1.21828	149.046	1.21828	88.8549
1.20434	159.623	1.20337	67.468	1.24918	99.5632	1.24791	91.3278	1.21942	144.102	1.21942	90.1246
1.20511	165.869	1.20412	69.3643	1.24992	75.1542	1.24908	91.9197	1.22108	117.612	1.22108	91.653
1.20608	147.794	1.20509	70.4594	1.25109	63.8489	1.24981	92.8461	1.22235	98.8933	1.22235	92.3348
1.20661	124.269	1.20597	71.7147	1.25226	59.224	1.25076	93.3093	1.22364	90.5345	1.22364	93.3224
1.2077	214.646	1.20661	72.9968	1.25323	51.6444	1.25173	94.3644	1.22491	73.1104	1.22491	94.1453
1.20856	242.158	1.20769	75.0267	1.25439	35.7143	1.25312	94.5188	1.22605	88.4154	1.22605	95.3915
1.20931	189.527	1.20845	76.9231	1.25545	47.7903	1.25407	95.2651	1.22745	58.5119	1.22745	95.5326
1.2103	211.457	1.20942	78.5256	1.25619	47.7903	1.25481	95.4194	1.22898	65.458	1.22898	96.2379
1.21105	172.116	1.21019	80.5823	1.25725	41.7523	1.25545	95.4194	1.22987	43.7956	1.22987	96.6612
1.21191	162.015	1.21083	81.6774	1.25831	31.8602	1.25641	96.3459	1.23127	43.0892	1.23127	96.6612
1.21279	151.781	1.2118	83.093	1.25928	28.9054	1.25757	96.8091	1.23292	38.2623	1.23292	97.6252
1.21409	154.838	1.21268	84.6688	1.26045	19.7842	1.25885	97.0921	1.23497	34.1418	1.23497	98.0484
1.21473	138.357	1.21365	85.9509	1.26162	30.3186	1.25991	97.2465	1.23676	36.8495	1.23676	98.0484
1.21559	89.58	1.21462	87.0459	1.26268	26.593	1.26097	97.2465	1.23917	19.4255	1.23917	98.6127
1.21658	114.833	1.21539	87.687	1.26374	22.7389	1.26183	97.7097	1.24083	13.8922	1.24083	98.8714
1.21711	99.8139	1.21625	89.1026	1.2648	13.6177	1.26311	98.3273	1.24223	23.6638	1.24223	99.0125
1.21798	75.4918	1.21722	89.7436	1.26555	17.4717	1.26406	98.1729	1.24414	10.3603	1.24414	99.0125
1.21906	86.5231	1.21798	90.6784	1.26693	17.4717	1.26501	98.1729	1.24567	13.1858	1.24567	99.2946
1.21981	73.8969	1.21884	91.1592	1.26778	11.3052	1.26596	98.4817	1.24746	16.0113	1.24746	99.4357
1.22067	80.941	1.21948	91.9338	1.26906	14.3885	1.26683	98.4817	1.24924	6.2397	1.24924	99.8589
1.22155	72.302	1.22067	92.735	1.27012	9.89209	1.26778	99.228	1.25077	11.0666	1.25077	99.5768
1.22241	51.8341	1.22177	93.3761	1.27107	7.57965	1.26916	98.7905	1.25306	11.0666	1.25306	99.5768
1.22338	73.0994	1.22241	93.8301	1.27215	13.6177	1.27022	99.0736	1.25484	4.82694	1.25484	100
1.22415	55.8214	1.22371	94.6314	1.27331	7.57965	1.27098	99.228	1.25676	4.12056	1.25676	99.8589
1.22512	33.7586	1.22512	95.2724	1.27416	7.57965	1.27182	99.228	1.25891	6.94608	1.25891	100
1.22598	49.5747	1.22609	95.7265	1.27533	7.57965	1.27277	99.3824	1.2607	4.82694	1.2607	100
1.22685	52.6316	1.22717	96.047	1.27639	9.12127	1.27383	99.5368	1.26262	0	1.26262	99.8589
1.2275	42.3977	1.22835	96.5278	1.27725	6.80884	1.2748	99.6912	1.26402	4.82694	1.26402	100
1.22857	32.9612	1.22934	97.0085	1.2782	4.4964	1.27576	99.3824	1.26593	1.41276	1.26593	100
1.22956	29.9043	1.23042	97.6229	1.27872	4.4964	1.27714	99.6912	1.26759	1.41276	1.26759	100
1.23042	24.3222	1.2315	97.6229	1.2798	6.03803	1.27777	99.5368	1.26936	2.00141	1.26936	100
1.23139	20.4678	1.23258	97.7831	1.28075	4.4964	1.27894	99.8456	1.27039	2.00141	1.27039	99.8589
1.23194	20.4678	1.23335	98.2639	1.2816	2.18397	1.28	99.8456	1.27205	3.41417	1.27205	99.8589
1.23291	31.4992	1.23454	98.4241	1.28276	5.26721	1.28127	99.5368	1.27358	1.41276	1.27358	100
1.23377	31.4992	1.23529	98.4241	1.28404	6.80884	1.28214	99.8456	1.27536	1.41276	1.27536	99.7178
1.23476	26.7145	1.23659	98.7447	1.2849	2.95478	1.2833	99.6912	1.27739	0	1.27739	100.141
1.2354	26.7145	1.23777	99.0652	1.28627	2.95478	1.28426	99.6912	1.27905	0	1.27905	99.5768
1.23648	18.8729	1.23984	99.0652	1.28735	6.80884	1.28521	99.8456	1.2807	0.41417	1.2807	99.4357
1.23713	14.2212	1.24103	99.359	1.28851	0.77081	1.28713	99.6912
1.23799	7.84157	1.24233	99.8397	1.29031	0.77081	1.28851	100
1.23885	25.9171	1.24363	99.6795	1.29169	0.77081	1.28968	99.8456
1.23995	6.24668	1.24513	99.6795	1.29256	1.54162	1.29117	100.154
1.24092	20.4678	1.24643	99.8397	1.29329	0.77081	1.29234	100
1.24145	7.84157	1.24773	99.6795	1.29435	0	1.29351	100
1.24233	10.2339	1.24924	99.8397	1.29541	0.77081	1.29468	99.8456
1.2433	6.24668	1.25043	99.6795	1.29647	0.77081	1.29584	100
1.24394	9.43647	1.25162	99.6795			1.2969	99.8456
1.2446	7.04413	1.25239	99.8397			1.2984	99.8456
1.24524	5.44923	1.25347	99.6795			1.29978	100
1.24623	7.84157				--	1.30052	100
1.24708	10.2339				--	1.30116	99.8456
1.24783	7.84157				--	1.30222	99.8456
1.24882	7.84157				--
1.24957	5.44923
