# Supplementary material for: Experiment and analysis on the heterogeneity of CO2 adsorption-transport by microrocks in coal matrix
Source: PLoS One. 2025 Mar 6;20(3):e0314162. doi: 10.1371/journal.pone.0314162 (PMC11884708; doi:10.1371/journal.pone.0314162)
Supplement: S9 Text — (XLSX) [file pone.0314162.s009.xlsx]

## Sheet: Sheet1
1.15674	0.04201
1.1585	0.04018
1.15993	0.04086
1.16057	0.03993
1.16152	0.04052
1.162	0.03977
1.16281	0.03878
1.16375	0.0381
1.16489	0.03769
1.16518	0.03727
1.16648	0.03669
1.1671	0.03619
1.16807	0.03686
1.16872	0.03636
1.16917	0.03561
1.17063	0.03653
1.17157	0.03561
1.17284	0.03536
1.17476	0.03519
1.17556	0.03502
1.17796	0.03444
1.17956	0.03419
1.18115	0.03436
1.18241	0.03419
1.18449	0.03411
1.18611	0.03428
1.18754	0.03404
1.18929	0.03378
1.19137	0.0337
1.19296	0.03336
1.19455	0.03319
1.19565	0.03287
1.19695	0.03253
1.19805	0.03211
1.19948	0.03179
1.20094	0.03162
1.20204	0.03111
1.20317	0.03053
1.20444	0.03011
1.20571	0.0297
1.20714	0.02937
1.20892	0.0292
1.21002	0.02879
1.21194	0.02854
1.21288	0.0282
1.21401	0.02788
1.21528	0.02771
1.21641	0.02737
1.21784	0.02737
1.21911	0.02762
1.22008	0.02762
1.22102	0.02729
1.222	0.02705
1.22294	0.02729
1.22437	0.02696
1.22534	0.02779
1.22693	0.02788
1.22804	0.02805
1.22901	0.02771
1.23011	0.02813
1.23108	0.02771
1.23173	0.02828
1.23267	0.02879
1.23394	0.02862
1.23475	0.02904
1.23618	0.02879
1.23761	0.02871
1.23952	0.02904
1.2413	0.02828
1.24241	0.02796
1.24322	0.02879
1.24416	0.02813
1.24513	0.02737
1.24591	0.02745
1.24688	0.02705
1.24847	0.02654
1.24974	0.02588
1.25071	0.02563
1.2523	0.02446
1.25341	0.02454
1.2547	0.02429
1.25548	0.0238
1.25691	0.02322
1.2574	0.02229
1.25867	0.0218
1.26028	0.02188
1.26139	0.02146
1.26233	0.02114
1.26379	0.02023
1.26489	0.0198
1.26648	0.01855
1.26888	0.01664
1.26986	0.01655
1.2708	0.01606
1.27606	0.01173
1.27638	0.01141
1.27751	0.01015
1.27813	0.01224
1.28277	0.01373
1.28563	0.01356
